# Supplementary material for: The design, launch and assessment of a new volunteer-based plant monitoring scheme for the United Kingdom
Source: PLoS One. 2019 Apr 26;14(4):e0215891. doi: 10.1371/journal.pone.0215891 (PMC6485706; doi:10.1371/journal.pone.0215891)
Supplement: S2 Table — A complete list of NPMS species and species aggregates with their associated fine-scale habitat, status (positive/negative), and level (indicator/wildflower). (XLSX) [file pone.0215891.s002.xlsx]

## Sheet: S2_Table_NPMS_Ind&Wf_species
S2 Table
NPMS species. A complete list of NPMS species and species aggregates with their associated fine-scale habitat, status (positive/negative), and level (indicator/wildflower).
Species	NPMS fine-scale habitat	Indicator_status	Wildflower level?
Achillea millefolium	Dry acid grassland	positive	yes
Achillea millefolium	Machair	positive	yes
Achillea millefolium	Maritime cliffs and slopes	positive	yes
Achillea millefolium	Montane calcareous grassland	positive	yes
Achillea millefolium	Montane rocks and scree	positive	yes
Aethusa cynapium	Arable field margins	positive
Agrimonia eupatoria	Neutral damp grassland	positive
Agrostis capillaris	Montane acid grassland	negative
Agrostis capillaris	Montane dry heathland	negative
Ajuga reptans	Base-rich fens, mires and springs	positive	yes
Ajuga reptans	Wet woodland	positive	yes
Alchemilla alpina	Montane acid grassland	positive	yes
Alchemilla alpina	Montane calcareous grassland	positive	yes
Alchemilla alpina	Montane rocks and scree	positive	yes
Alisma plantago-aquatica	Nutrient-poor lakes and ponds	positive	yes
Alisma plantago-aquatica	Nutrient-rich lakes and ponds	positive	yes
Allium ursinum	Dry deciduous woodland	positive	yes
Alnus glutinosa	Nutrient-rich lakes and ponds	positive	yes
Alopecurus geniculatus	Coastal sand dunes	positive
Alopecurus geniculatus	Neutral damp grassland	positive
Alopecurus myosuroides	Arable field margins	negative
Ammophila arenaria	Coastal vegetated shingle	positive
Anagallis arvensis	Arable field margins	positive	yes
Anagallis tenella	Acid fens, mires and springs	positive	yes
Anagallis tenella	Base-rich fens, mires and springs	positive	yes
Anemone nemorosa	Montane acid grassland	positive	yes
Anemone nemorosa	Montane dry heathland	positive	yes
Anemone nemorosa	Native conifer woods and juniper scrub	positive	yes
Angelica sylvestris	Inland rocks and scree	positive	yes
Angelica sylvestris	Machair	positive	yes
Angelica sylvestris	Montane rocks and scree	positive	yes
Antennaria dioica	Montane acid grassland	positive	yes
Antennaria dioica	Montane calcareous grassland	positive	yes
Antennaria dioica	Montane dry heathland	positive	yes
Anthemis cotula	Arable field margins	positive
Anthoxanthum odoratum	Dry acid grassland	positive
Anthoxanthum odoratum	Inland rocks and scree	positive
Anthoxanthum odoratum	Montane acid grassland	negative
Anthoxanthum odoratum	Montane dry heathland	negative
Anthoxanthum odoratum	Montane rocks and scree	positive
Anthoxanthum odoratum	Native conifer woods and juniper scrub	positive
Anthriscus sylvestris	Hedgerows of native species	negative	yes
Anthyllis vulneraria	Dry calcareous grassland	positive	yes
Apium graveolens	Coastal saltmarsh	positive	yes
Apium nodiflorum	Rivers and streams	positive
Arabis hirsuta	Inland rocks and scree	positive
Arctium minus/nemorosum	Hedgerows of native species	positive	yes
Arctostaphylos uva-ursi	Montane dry heathland	positive
Armeria maritima	Coastal saltmarsh	positive	yes
Armeria maritima	Maritime cliffs and slopes	positive	yes
Armeria maritima	Montane acid grassland	positive	yes
Arum maculatum	Hedgerows of native species	positive	yes
Asplenium ruta-muraria	Inland rocks and scree	positive
Asplenium trichomanes	Inland rocks and scree	positive	yes
Asplenium trichomanes	Montane rocks and scree	positive	yes
Aster tripolium	Coastal saltmarsh	positive	yes
Atriplex portulacoides	Coastal saltmarsh	positive
Atriplex sp.	Coastal vegetated shingle	Positive	yes
Azolla filiculoides	Nutrient-poor lakes and ponds	negative
Azolla filiculoides	Nutrient-rich lakes and ponds	negative
Azolla filiculoides	Rivers and streams	negative
Bellis perennis	Machair	positive	yes
Bellis perennis	Montane acid grassland	positive	yes
Bellis perennis	Montane calcareous grassland	positive	yes
Bellis perennis	Neutral damp grassland	positive	yes
Berula erecta	Rivers and streams	positive
Berula erecta	Wet woodland	positive
Beta vulgaris	Coastal saltmarsh	positive	yes
Beta vulgaris	Coastal vegetated shingle	positive	yes
Betula pubescens/pendula	Blanket bog	negative	yes
Betula pubescens/pendula	Dry heathland	negative	yes
Betula pubescens/pendula	Montane acid grassland	positive	yes
Betula pubescens/pendula	Native conifer woods and juniper scrub	positive	yes
Betula pubescens/pendula	Raised bog	negative	yes
Betula pubescens/pendula	Wet heath	negative	yes
Betula pubescens/pendula	Blanket bog	negative	yes
Betula pubescens/pendula	Dry heathland	negative	yes
Betula pubescens/pendula	Montane acid grassland	positive	yes
Betula pubescens/pendula	Native conifer woods and juniper scrub	positive	yes
Betula pubescens/pendula	Raised bog	negative	yes
Betula pubescens/pendula	Wet heath	negative	yes
Bidens tripartita	Nutrient-rich lakes and ponds	positive
Blackstonia perfoliata	Dry calcareous grassland	positive	yes
Blackstonia perfoliata	Maritime cliffs and slopes	positive	yes
Blechnum spicant	Blanket bog	positive	yes
Blechnum spicant	Dry acid grassland	positive	yes
Blechnum spicant	Native conifer woods and juniper scrub	positive	yes
Blechnum spicant	Raised bog	positive	yes
Brachypodium pinnatum s.l.	Dry calcareous grassland	negative
Briza media	Dry calcareous grassland	positive	yes
Briza media	Inland rocks and scree	positive	yes
Bromopsis erecta	Dry calcareous grassland	positive
Bromus hordeaceus	Maritime cliffs and slopes	positive
Buddleja davidii	Inland rocks and scree	negative	yes
Butomus umbellatus	Nutrient-rich lakes and ponds	positive
Butomus umbellatus	Rivers and streams	positive
Calluna vulgaris	Blanket bog	positive	yes
Calluna vulgaris	Dry acid grassland	positive	yes
Calluna vulgaris	Dry heathland	positive	yes
Calluna vulgaris	Maritime cliffs and slopes	positive	yes
Calluna vulgaris	Montane dry heathland	positive	yes
Calluna vulgaris	Native conifer woods and juniper scrub	positive	yes
Calluna vulgaris	Raised bog	positive	yes
Calluna vulgaris	Wet heath	positive	yes
Caltha palustris	Neutral damp grassland	positive	yes
Caltha palustris	Wet woodland	positive	yes
Calystegia sepium	Base-rich fens, mires and springs	positive	yes
Calystegia sepium	Coastal saltmarsh	positive	yes
Campanula glomerata	Dry calcareous grassland	positive	yes
Campanula latifolia	Dry deciduous woodland	positive
Campanula rotundifolia	Dry calcareous grassland	positive	yes
Campanula rotundifolia	Inland rocks and scree	positive	yes
Campanula rotundifolia	Montane rocks and scree	positive	yes
Campanula rotundifolia	Native conifer woods and juniper scrub	positive	yes
Campanula trachelium	Dry deciduous woodland	positive
Capsella bursa-pastoris	Arable field margins	positive	yes
Cardamine pratensis	Neutral damp grassland	positive	yes
Carduus nutans	Neutral pastures and meadows	positive
Carex arenaria	Machair	positive
Carex bigelowii	Montane acid grassland	positive
Carex bigelowii	Montane dry heathland	positive
Carex echinata	Montane acid grassland	positive
Carex echinata	Raised bog	positive
Carex flacca	Coastal sand dunes	positive
Carex limosa	Blanket bog	positive
Carex nigra	Raised bog	positive
Carex otrubae	Rivers and streams	positive
Carex panicea	Raised bog	positive
Carex paniculata	Nutrient-rich lakes and ponds	positive	yes
Carex pendula	Wet woodland	positive	yes
Carex pulicaris	Maritime cliffs and slopes	positive
Carex pulicaris	Montane calcareous grassland	positive
Carex remota	Wet woodland	positive
Carex rostrata	Acid fens, mires and springs	positive
Carex rostrata	Base-rich fens, mires and springs	positive
Carex rostrata	Blanket bog	positive
Carex rostrata	Nutrient-poor lakes and ponds	positive
Carex rostrata	Raised bog	positive
Carex sylvatica	Dry deciduous woodland	positive
Carlina vulgaris	Coastal sand dunes	positive
Carlina vulgaris	Maritime cliffs and slopes	positive
Carpobrotus edulis	Maritime cliffs and slopes	negative	yes
Centaurea scabiosa	Maritime cliffs and slopes	positive	yes
Centranthus ruber	Inland rocks and scree	negative	yes
Cerastium arvense	Coastal sand dunes	positive
Cerastium arvense	Dry acid grassland	positive
Cerastium fontanum	Coastal vegetated shingle	positive	yes
Cerastium fontanum	Dry heathland	positive	yes
Cerastium fontanum	Machair	positive	yes
Cerastium fontanum	Native conifer woods and juniper scrub	positive	yes
Cerastium fontanum	Neutral pastures and meadows	positive	yes
Cerastium glomeratum	Arable field margins	positive
Ceratocapnos claviculata	Dry deciduous woodland	positive	yes
Ceterach officinarum	Inland rocks and scree	positive	yes
Chaenorhinum minus	Arable field margins	positive
Chaerophyllum temulum	Hedgerows of native species	positive
Chenopodium album	Arable field margins	positive	yes
Chrysanthemum segetum	Arable field margins	positive
Chrysosplenium oppositifolium	Acid fens, mires and springs	positive	yes
Chrysosplenium oppositifolium	Base-rich fens, mires and springs	positive	yes
Circaea lutetiana	Hedgerows of native species	positive	yes
Circaea lutetiana	Wet woodland	positive	yes
Cirsium acaule	Dry calcareous grassland	positive	yes
Cirsium arvense	Arable field margins	negative	yes
Cirsium arvense	Blanket bog	negative	yes
Cirsium arvense	Coastal sand dunes	negative	yes
Cirsium arvense	Coastal vegetated shingle	negative	yes
Cirsium arvense	Dry acid grassland	negative	yes
Cirsium arvense	Dry calcareous grassland	negative	yes
Cirsium arvense	Dry heathland	negative	yes
Cirsium arvense	Inland rocks and scree	negative	yes
Cirsium arvense	Machair	negative	yes
Cirsium arvense	Montane acid grassland	negative	yes
Cirsium arvense	Montane calcareous grassland	negative	yes
Cirsium arvense	Montane dry heathland	negative	yes
Cirsium arvense	Montane rocks and scree	negative	yes
Cirsium arvense	Native conifer woods and juniper scrub	negative	yes
Cirsium arvense	Neutral damp grassland	negative	yes
Cirsium arvense	Neutral pastures and meadows	negative	yes
Cirsium arvense	Raised bog	negative	yes
Cirsium arvense	Wet heath	negative	yes
Cirsium dissectum	Base-rich fens, mires and springs	positive
Cirsium dissectum	Wet heath	positive
Cirsium heterophyllum	Montane acid grassland	positive
Cirsium palustre	Acid fens, mires and springs	positive	yes
Cirsium vulgare	Coastal vegetated shingle	positive	yes
Clematis vitalba	Hedgerows of native species	positive	yes
Clinopodium acinos	Inland rocks and scree	positive
Cochlearia sp.	Coastal saltmarsh	positive	yes
Coeloglossum viride	Montane calcareous grassland	positive
Coeloglossum viride	Montane rocks and scree	positive
Colchicum autumnale	Neutral pastures and meadows	positive	yes
Conifer seedlings/saplings	Blanket bog	negative	yes
Conifer seedlings/saplings	Native conifer woods and juniper scrub	negative	yes
Conifer seedlings/saplings	Raised bog	negative	yes
Conifer seedlings/saplings	Wet heath	negative	yes
Conopodium majus	Neutral pastures and meadows	positive
Cornus sanguinea	Hedgerows of native species	positive
Corylus avellana	Dry deciduous woodland	positive	yes
Corylus avellana	Wet woodland	positive	yes
Crambe maritima	Coastal vegetated shingle	positive	yes
Crassula helmsii	Nutrient-poor lakes and ponds	negative
Crassula helmsii	Nutrient-rich lakes and ponds	negative
Crassula helmsii	Rivers and streams	negative
Crataegus monogyna	Dry calcareous grassland	negative	yes
Crataegus monogyna	Hedgerows of native species	positive	yes
Crataegus monogyna	Neutral pastures and meadows	negative	yes
Crepis paludosa	Base-rich fens, mires and springs	positive
Crepis paludosa	Wet woodland	positive
Crithmum maritimum	Coastal vegetated shingle	positive	yes
Crithmum maritimum	Maritime cliffs and slopes	positive	yes
Cruciata laevipes	Neutral pastures and meadows	positive	yes
Cryptogramma crispa	Montane rocks and scree	positive	yes
Cuscuta epithymum	Dry heathland	positive	yes
Cynoglossum officinale	Dry deciduous woodland	positive
Cynosurus cristatus	Montane acid grassland	positive	yes
Cystopteris fragilis	Inland rocks and scree	positive
Cystopteris fragilis	Montane rocks and scree	positive
Cytisus scoparius	Hedgerows of native species	positive
Dactylorhiza fuchsii	Neutral damp grassland	positive
Dactylorhiza maculata	Dry heathland	positive
Dactylorhiza maculata	Wet heath	positive
Dactylorhiza praetermissa	Base-rich fens, mires and springs	positive
Daphne laureola	Dry deciduous woodland	positive
Daucus carota	Neutral pastures and meadows	positive
Deschampsia cespitosa	Acid fens, mires and springs	negative	yes
Deschampsia cespitosa	Base-rich fens, mires and springs	negative	yes
Deschampsia cespitosa	Neutral damp grassland	positive	yes
Deschampsia flexuosa	Acid fens, mires and springs	positive
Deschampsia flexuosa	Dry acid grassland	negative
Deschampsia flexuosa	Dry heathland	positive
Deschampsia flexuosa	Montane acid grassland	negative
Deschampsia flexuosa	Montane dry heathland	negative
Deschampsia flexuosa	Montane rocks and scree	positive
Deschampsia flexuosa	Native conifer woods and juniper scrub	positive
Deschampsia flexuosa	Raised bog	positive
Digitalis purpurea	Dry heathland	positive	yes
Digitalis purpurea	Hedgerows of native species	positive	yes
Diphasiastrum alpinum	Montane acid grassland	positive
Diphasiastrum alpinum	Montane dry heathland	positive
Dipsacus fullonum	Rivers and streams	positive	yes
Drosera anglica	Blanket bog	positive
Drosera anglica	Raised bog	positive
Drosera intermedia	Wet heath	positive
Drosera rotundifolia	Acid fens, mires and springs	positive	yes
Drosera rotundifolia	Blanket bog	positive	yes
Drosera rotundifolia	Raised bog	positive	yes
Drosera rotundifolia	Wet heath	positive	yes
Eleocharis multicaulis	Nutrient-poor lakes and ponds	positive
Eleocharis multicaulis	Raised bog	positive
Elodea canadensis/nutallii	Nutrient-poor lakes and ponds	negative	yes
Elodea canadensis/nutallii	Nutrient-rich lakes and ponds	negative	yes
Elodea canadensis/nutallii	Rivers and streams	negative	yes
Elodea canadensis/nutallii	Nutrient-poor lakes and ponds	negative	yes
Elodea canadensis/nutallii	Nutrient-rich lakes and ponds	negative	yes
Elodea canadensis/nutallii	Rivers and streams	negative	yes
Elytrigia atherica	Coastal saltmarsh	positive
Empetrum nigrum	Blanket bog	positive	yes
Empetrum nigrum	Dry heathland	positive	yes
Empetrum nigrum	Montane acid grassland	positive	yes
Empetrum nigrum	Montane dry heathland	positive	yes
Empetrum nigrum	Native conifer woods and juniper scrub	positive	yes
Empetrum nigrum	Raised bog	positive	yes
Epilobium hirsutum	Acid fens, mires and springs	positive	yes
Equisetum arvense	Machair	positive
Equisetum fluviatile	Nutrient-poor lakes and ponds	positive
Equisetum palustre	Coastal sand dunes	positive
Erica cinerea	Blanket bog	positive	yes
Erica cinerea	Dry acid grassland	positive	yes
Erica cinerea	Dry heathland	positive	yes
Erica cinerea	Maritime cliffs and slopes	positive	yes
Erica cinerea	Montane dry heathland	positive	yes
Erica cinerea	Native conifer woods and juniper scrub	positive	yes
Erica cinerea	Wet heath	positive	yes
Erica tetralix	Blanket bog	positive	yes
Erica tetralix	Raised bog	positive	yes
Erica tetralix	Wet heath	positive	yes
Eriophorum angustifolium	Blanket bog	positive
Eriophorum angustifolium	Raised bog	positive
Eriophorum angustifolium	Wet heath	positive
Eriophorum vaginatum	Blanket bog	positive
Eriophorum vaginatum	Raised bog	positive
Euonymus europaeus	Hedgerows of native species	positive
Euphorbia amygdaloides	Dry deciduous woodland	positive	yes
Euphorbia exigua	Arable field margins	positive
Euphorbia helioscopia	Arable field margins	positive	yes
Filago minima	Coastal sand dunes	positive
Filago minima	Dry acid grassland	positive
Filipendula ulmaria	Base-rich fens, mires and springs	positive	yes
Filipendula vulgaris	Dry calcareous grassland	positive	yes
Fragaria vesca	Native conifer woods and juniper scrub	positive	yes
Fumaria sp.	Arable field margins	positive	yes
Galium aparine	Arable field margins	negative	yes
Galium aparine	Coastal vegetated shingle	negative	yes
Galium aparine	Dry deciduous woodland	negative	yes
Galium aparine	Hedgerows of native species	negative	yes
Galium aparine	Machair	negative	yes
Galium aparine	Neutral damp grassland	negative	yes
Galium aparine	Wet woodland	negative	yes
Galium boreale	Montane calcareous grassland	positive
Galium mollugo	Dry calcareous grassland	positive	yes
Galium mollugo	Neutral pastures and meadows	positive	yes
Galium odoratum	Dry deciduous woodland	positive	yes
Galium palustre	Neutral damp grassland	positive
Galium palustre	Nutrient-rich lakes and ponds	positive
Galium palustre	Rivers and streams	positive
Galium saxatile	Dry acid grassland	positive	yes
Galium saxatile	Dry heathland	positive	yes
Galium saxatile	Montane dry heathland	positive	yes
Galium saxatile	Native conifer woods and juniper scrub	positive	yes
Galium sterneri	Montane calcareous grassland	positive
Galium sterneri	Montane rocks and scree	Positive
Galium verum	Machair	positive	yes
Genista anglica	Dry heathland	positive
Genista anglica	Montane dry heathland	positive
Genista tinctoria	Maritime cliffs and slopes	positive
Gentianella amarella	Machair	positive
Gentianella amarella	Montane calcareous grassland	positive
Geranium robertianum	Coastal vegetated shingle	positive	yes
Geranium robertianum	Inland rocks and scree	positive	yes
Geranium sanguineum	Coastal sand dunes	positive
Geranium sylvaticum	Montane calcareous grassland	positive
Geranium sylvaticum	Neutral pastures and meadows	positive
Geum urbanum	Dry deciduous woodland	positive	yes
Geum urbanum	Hedgerows of native species	positive	yes
Geum urbanum	Wet woodland	positive	yes
Glaucium flavum	Coastal vegetated shingle	positive	yes
Glaux maritima	Coastal saltmarsh	positive
Glechoma hederacea	Hedgerows of native species	positive	yes
Glyceria maxima	Nutrient-poor lakes and ponds	negative
Glyceria maxima	Nutrient-rich lakes and ponds	negative
Glyceria maxima	Rivers and streams	negative
Gymnadenia conopsea	Dry calcareous grassland	positive
Gymnocarpium dryopteris	Montane rocks and scree	positive
Gymnocarpium dryopteris	Native conifer woods and juniper scrub	positive
Hedera helix	Dry deciduous woodland	negative	yes
Hedera helix	Hedgerows of native species	positive	yes
Helianthemum nummularium	Maritime cliffs and slopes	positive	yes
Helictotrichon pratense	Dry calcareous grassland	Positive
Helictotrichon pratense	Montane calcareous grassland	positive
Heracleum mantegazzianum	Wet woodland	negative
Heracleum sphondylium	Coastal saltmarsh	positive	yes
Heracleum sphondylium	Hedgerows of native species	positive	yes
Heracleum sphondylium	Montane rocks and scree	positive	yes
Hippocrepis comosa	Dry calcareous grassland	positive	yes
Hippocrepis comosa	Inland rocks and scree	positive	yes
Hippuris vulgaris	Nutrient-poor lakes and ponds	positive	yes
Holcus lanatus	Coastal vegetated shingle	positive
Holcus lanatus	Neutral damp grassland	positive
Holcus lanatus	Neutral pastures and meadows	positive
Honckenya peploides	Coastal vegetated shingle	positive
Hordeum secalinum	Neutral damp grassland	positive
Hottonia palustris	Nutrient-rich lakes and ponds	positive
Huperzia selago	Montane acid grassland	positive
Huperzia selago	Montane calcareous grassland	positive
Huperzia selago	Montane dry heathland	positive
Huperzia selago	Raised bog	positive
Huperzia selago	Wet heath	positive
Hyacinthoides non-scripta	Hedgerows of native species	positive	yes
Hyacinthoides non-scripta	Maritime cliffs and slopes	positive	yes
Hyacinthoides non-scripta	Montane rocks and scree	positive	yes
Hydrocharis morsus-ranae	Nutrient-rich lakes and ponds	positive	yes
Hydrocharis morsus-ranae	Rivers and streams	positive	yes
Hydrocotyle vulgaris	Coastal saltmarsh	positive	yes
Hydrocotyle vulgaris	Nutrient-poor lakes and ponds	positive	yes
Hydrocotyle vulgaris	Wet woodland	positive	yes
Hypericum elodes	Acid fens, mires and springs	positive
Hypericum tetrapterum	Wet woodland	positive
Hypochaeris radicata	Coastal vegetated shingle	positive
Hypochaeris radicata	Dry calcareous grassland	positive
Hypochaeris radicata	Dry heathland	positive
Hypochaeris radicata	Montane dry heathland	positive
Ilex aquifolium	Dry deciduous woodland	positive	yes
Impatiens glandulifera	Acid fens, mires and springs	negative	yes
Impatiens glandulifera	Base-rich fens, mires and springs	negative	yes
Impatiens glandulifera	Hedgerows of native species	negative	yes
Impatiens glandulifera	Wet woodland	negative	yes
Inula conyzae	Dry calcareous grassland	positive
Iris pseudacorus	Base-rich fens, mires and springs	positive	yes
Iris pseudacorus	Neutral damp grassland	positive	yes
Iris pseudacorus	Nutrient-poor lakes and ponds	positive	yes
Jasione montana	Dry heathland	positive
Jasione montana	Hedgerows of native species	positive
Jasione montana	Maritime cliffs and slopes	positive
Juncus gerardii	Coastal saltmarsh	positive
Juncus inflexus/effusus/conglomeratus	Acid fens, mires and springs	negative	yes
Juncus inflexus/effusus/conglomeratus	Base-rich fens, mires and springs	negative	yes
Juncus inflexus/effusus/conglomeratus	Blanket bog	negative	yes
Juncus inflexus/effusus/conglomeratus	Neutral damp grassland	negative	yes
Juncus inflexus/effusus/conglomeratus	Neutral pastures and meadows	negative	yes
Juncus inflexus/effusus/conglomeratus	Raised bog	negative	yes
Juncus inflexus/effusus/conglomeratus	Wet heath	negative	yes
Juncus inflexus/effusus/conglomeratus	Acid fens, mires and springs	negative	yes
Juncus inflexus/effusus/conglomeratus	Base-rich fens, mires and springs	negative	yes
Juncus inflexus/effusus/conglomeratus	Blanket bog	negative	yes
Juncus inflexus/effusus/conglomeratus	Neutral damp grassland	negative	yes
Juncus inflexus/effusus/conglomeratus	Neutral pastures and meadows	negative	yes
Juncus inflexus/effusus/conglomeratus	Raised bog	negative	yes
Juncus inflexus/effusus/conglomeratus	Wet heath	negative	yes
Juncus inflexus/effusus/conglomeratus	Acid fens, mires and springs	negative	yes
Juncus inflexus/effusus/conglomeratus	Base-rich fens, mires and springs	negative	yes
Juncus inflexus/effusus/conglomeratus	Blanket bog	negative	yes
Juncus inflexus/effusus/conglomeratus	Neutral damp grassland	negative	yes
Juncus inflexus/effusus/conglomeratus	Neutral pastures and meadows	negative	yes
Juncus inflexus/effusus/conglomeratus	Raised bog	negative	yes
Juncus inflexus/effusus/conglomeratus	Wet heath	negative	yes
Juncus squarrosus	Blanket bog	positive
Juncus squarrosus	Dry acid grassland	positive
Juniperus communis	Montane calcareous grassland	positive	yes
Juniperus communis	Montane dry heathland	positive	yes
Juniperus communis	Native conifer woods and juniper scrub	positive	yes
Kickxia elatine	Arable field margins	positive	yes
Kickxia spuria	Arable field margins	positive
Knautia arvensis	Neutral pastures and meadows	positive
Lactuca serriola	Coastal vegetated shingle	positive
Lamiastrum galeobdolon	Dry deciduous woodland	positive	yes
Lamiastrum galeobdolon	Wet woodland	positive	yes
Lamium amplexicaule	Arable field margins	positive
Lathyrus linifolius	Native conifer woods and juniper scrub	positive
Lathyrus pratensis	Acid fens, mires and springs	positive	yes
Lemna gibba	Nutrient-poor lakes and ponds	positive
Lemna gibba	Nutrient-rich lakes and ponds	positive
Lemna gibba	Rivers and streams	positive
Lemna trisulca	Nutrient-poor lakes and ponds	positive	yes
Lemna trisulca	Rivers and streams	positive	yes
Leucanthemum vulgare	Dry calcareous grassland	positive	yes
Leucanthemum vulgare	Machair	positive	yes
Leucanthemum vulgare	Neutral damp grassland	positive	yes
Leucanthemum vulgare	Neutral pastures and meadows	positive	yes
Ligusticum scoticum	Maritime cliffs and slopes	positive
Limonium sp.	Coastal saltmarsh	positive	yes
Linum catharticum	Dry calcareous grassland	positive	yes
Linum catharticum	Dry heathland	positive	yes
Linum catharticum	Machair	positive	yes
Linum catharticum	Montane calcareous grassland	positive	yes
Listera cordata	Blanket bog	positive
Listera ovata	Dry deciduous woodland	positive
Littorella uniflora	Nutrient-rich lakes and ponds	positive	yes
Lobelia dortmanna	Nutrient-poor lakes and ponds	positive
Lonicera periclymenum	Hedgerows of native species	positive	yes
Lonicera periclymenum	Wet woodland	positive	yes
Lotus corniculatus	Coastal saltmarsh	positive	yes
Lotus corniculatus	Dry heathland	positive	yes
Lotus corniculatus	Machair	positive	yes
Lotus corniculatus	Maritime cliffs and slopes	positive	yes
Lotus corniculatus	Montane calcareous grassland	positive	yes
Lotus pedunculatus	Acid fens, mires and springs	positive	yes
Lotus pedunculatus	Nutrient-poor lakes and ponds	positive	yes
Luzula multiflora	Montane acid grassland	positive
Luzula multiflora	Wet heath	positive
Luzula sylvatica	Montane dry heathland	positive
Lychnis flos-cuculi	Coastal saltmarsh	positive	yes
Lychnis flos-cuculi	Neutral damp grassland	positive	yes
Lychnis flos-cuculi	Nutrient-poor lakes and ponds	positive	yes
Lycopodium clavatum	Montane dry heathland	positive
Lycopus europaeus	Acid fens, mires and springs	positive	yes
Lycopus europaeus	Wet woodland	positive	yes
Lysichiton americanus	Wet woodland	negative	yes
Lysimachia nemorum	Wet woodland	positive	yes
Lysimachia vulgaris	Coastal sand dunes	positive	yes
Lysimachia vulgaris	Nutrient-rich lakes and ponds	positive	yes
Lythrum salicaria	Wet woodland	positive	yes
Matricaria recutita	Arable field margins	positive
Medicago lupulina	Arable field margins	positive
Medicago lupulina	Coastal sand dunes	positive
Medicago lupulina	Machair	positive
Melampyrum pratense	Montane dry heathland	positive
Melampyrum pratense	Native conifer woods and juniper scrub	positive
Melica uniflora	Dry deciduous woodland	positive	yes
Mentha aquatica	Acid fens, mires and springs	positive	yes
Mentha aquatica	Nutrient-rich lakes and ponds	positive	yes
Mentha aquatica	Rivers and streams	positive	yes
Menyanthes trifoliata	Acid fens, mires and springs	positive	yes
Menyanthes trifoliata	Blanket bog	positive	yes
Menyanthes trifoliata	Nutrient-poor lakes and ponds	positive	yes
Menyanthes trifoliata	Raised bog	positive	yes
Menyanthes trifoliata	Wet heath	positive	yes
Mercurialis perennis	Dry deciduous woodland	positive	yes
Mercurialis perennis	Inland rocks and scree	positive	yes
Milium effusum	Dry deciduous woodland	positive
Minuartia verna	Montane rocks and scree	positive
Moehringia trinervia	Dry deciduous woodland	positive	yes
Molinia caerulea	Blanket bog	positive
Molinia caerulea	Raised bog	positive
Molinia caerulea	Wet heath	positive
Montia fontana	Acid fens, mires and springs	positive
Mycelis muralis	Dry deciduous woodland	positive
Mycelis muralis	Inland rocks and scree	positive
Myrica gale	Acid fens, mires and springs	positive
Myrica gale	Blanket bog	positive
Myrica gale	Raised bog	positive
Myrica gale	Wet heath	positive
Myriophyllum aquaticum	Nutrient-poor lakes and ponds	negative
Myriophyllum aquaticum	Nutrient-rich lakes and ponds	negative
Myriophyllum aquaticum	Rivers and streams	negative
Nardus stricta	Acid fens, mires and springs	positive
Nardus stricta	Blanket bog	positive
Nardus stricta	Dry acid grassland	positive
Nardus stricta	Dry heathland	positive
Nardus stricta	Inland rocks and scree	positive
Nardus stricta	Montane dry heathland	positive
Narthecium ossifragum	Acid fens, mires and springs	positive	yes
Narthecium ossifragum	Blanket bog	positive	yes
Narthecium ossifragum	Raised bog	positive	yes
Narthecium ossifragum	Wet heath	positive	yes
Nuphar lutea	Nutrient-poor lakes and ponds	positive	yes
Nuphar lutea	Nutrient-rich lakes and ponds	positive	yes
Nuphar lutea	Rivers and streams	positive	yes
Nymphaea alba	Nutrient-poor lakes and ponds	positive	yes
Nymphaea alba	Nutrient-rich lakes and ponds	positive	yes
Nymphaea alba	Rivers and streams	positive	yes
Odontites vernus	Machair	positive
Ophioglossum vulgatum	Coastal sand dunes	positive	yes
Ophioglossum vulgatum	Neutral pastures and meadows	positive	yes
Orchis mascula	Montane calcareous grassland	positive	yes
Oreopteris limbosperma	Montane acid grassland	positive
Oreopteris limbosperma	Native conifer woods and juniper scrub	positive
Origanum vulgare	Dry calcareous grassland	positive	yes
Origanum vulgare	Inland rocks and scree	positive	yes
Ornithopus perpusillus	Dry acid grassland	positive
Osmunda regalis	Acid fens, mires and springs	positive	yes
Osmunda regalis	Wet woodland	positive	yes
Oxalis acetosella	Dry acid grassland	positive	yes
Oxalis acetosella	Montane acid grassland	positive	yes
Oxalis acetosella	Native conifer woods and juniper scrub	positive	yes
Oxyria digyna	Montane rocks and scree	positive	yes
Pastinaca sativa	Neutral pastures and meadows	positive
Pedicularis palustris	Nutrient-poor lakes and ponds	positive
Pedicularis sylvatica	Dry heathland	positive
Pedicularis sylvatica	Wet heath	positive
Persicaria amphibia	Rivers and streams	positive	yes
Persicaria bistorta	Nutrient-poor lakes and ponds	positive	yes
Persicaria bistorta	Nutrient-rich lakes and ponds	positive	yes
Persicaria lapathifolia	Arable field margins	positive
Persicaria vivipara	Montane calcareous grassland	positive
Persicaria vivipara	Montane rocks and scree	positive
Petasites hybridus	Wet woodland	positive
Phalaris arundinacea	Neutral damp grassland	positive
Phyllitis scolopendrium	Hedgerows of native species	positive	yes
Phyllitis scolopendrium	Inland rocks and scree	positive	yes
Picris echioides	Coastal vegetated shingle	positive
Pilosella officinarum	Coastal sand dunes	positive	yes
Pilosella officinarum	Dry calcareous grassland	positive	yes
Pilosella officinarum	Machair	positive	yes
Pilosella officinarum	Maritime cliffs and slopes	positive	yes
Pimpinella major	Neutral pastures and meadows	positive
Pinguicula lusitanica	Acid fens, mires and springs	positive
Pinguicula lusitanica	Wet heath	positive
Pinguicula vulgaris	Base-rich fens, mires and springs	positive	yes
Pinguicula vulgaris	Wet heath	positive	yes
Plantago coronopus	Coastal sand dunes	positive	yes
Plantago coronopus	Coastal vegetated shingle	positive	yes
Plantago coronopus	Dry acid grassland	positive	yes
Plantago coronopus	Dry heathland	positive	yes
Plantago lanceolata	Base-rich fens, mires and springs	positive	yes
Plantago lanceolata	Coastal vegetated shingle	positive	yes
Plantago lanceolata	Inland rocks and scree	positive	yes
Plantago lanceolata	Machair	positive	yes
Plantago maritima	Coastal saltmarsh	positive	yes
Plantago maritima	Maritime cliffs and slopes	positive	yes
Plantago maritima	Montane calcareous grassland	positive	yes
Plantago media	Dry calcareous grassland	positive	yes
Platanthera bifolia	Dry heathland	positive
Polygala serpyllifolia/vulgaris	Dry heathland	positive	yes
Polygala serpyllifolia/vulgaris	Maritime cliffs and slopes	positive	yes
Polygala serpyllifolia/vulgaris	Montane acid grassland	positive	yes
Polygala serpyllifolia/vulgaris	Montane calcareous grassland	positive	yes
Polygala serpyllifolia/vulgaris	Dry heathland	positive	yes
Polygala serpyllifolia/vulgaris	Maritime cliffs and slopes	positive	yes
Polygala serpyllifolia/vulgaris	Montane acid grassland	positive	yes
Polygala serpyllifolia/vulgaris	Montane calcareous grassland	positive	yes
Potamogeton crispus	Nutrient-rich lakes and ponds	positive	yes
Potamogeton crispus	Rivers and streams	positive	yes
Potamogeton perfoliatus	Nutrient-poor lakes and ponds	positive
Potamogeton perfoliatus	Rivers and streams	positive
Potamogeton polygonifolius	Acid fens, mires and springs	positive	yes
Potamogeton polygonifolius	Raised bog	positive	yes
Potentilla anserina	Coastal saltmarsh	positive	yes
Potentilla anserina	Coastal vegetated shingle	positive	yes
Potentilla anserina	Neutral damp grassland	positive	yes
Potentilla anserina	Rivers and streams	positive	yes
Potentilla erecta	Base-rich fens, mires and springs	positive	yes
Potentilla erecta	Blanket bog	positive	yes
Potentilla erecta	Inland rocks and scree	positive	yes
Potentilla erecta	Maritime cliffs and slopes	positive	yes
Potentilla erecta	Montane calcareous grassland	positive	yes
Potentilla erecta	Wet heath	positive	yes
Potentilla palustris	Acid fens, mires and springs	positive	yes
Potentilla palustris	Base-rich fens, mires and springs	positive	yes
Potentilla palustris	Nutrient-poor lakes and ponds	positive	yes
Potentilla reptans	Coastal sand dunes	positive	yes
Potentilla sterilis	Hedgerows of native species	positive	yes
Potentilla sterilis	Inland rocks and scree	positive	yes
Potentilla sterilis	Montane calcareous grassland	positive	yes
Potentilla sterilis	Native conifer woods and juniper scrub	positive	yes
Primula veris	Dry calcareous grassland	positive	yes
Primula veris	Neutral damp grassland	positive	yes
Primula vulgaris	Montane dry heathland	positive	yes
Prunella vulgaris	Inland rocks and scree	positive	yes
Prunella vulgaris	Machair	positive	yes
Prunus spinosa	Hedgerows of native species	positive	yes
Prunus spinosa	Maritime cliffs and slopes	negative	yes
Pteridium aquilinum	Dry acid grassland	negative	yes
Pteridium aquilinum	Dry heathland	negative	yes
Pteridium aquilinum	Native conifer woods and juniper scrub	negative	yes
Puccinellia maritima	Coastal saltmarsh	positive
Ranunculus acris	Base-rich fens, mires and springs	positive	yes
Ranunculus acris	Coastal sand dunes	positive	yes
Ranunculus acris	Montane rocks and scree	positive	yes
Ranunculus bulbosus	Dry calcareous grassland	positive	yes
Ranunculus bulbosus	Machair	positive	yes
Ranunculus bulbosus	Maritime cliffs and slopes	positive	yes
Ranunculus repens	Coastal sand dunes	positive	yes
Ranunculus repens	Montane calcareous grassland	negative	yes
Ranunculus repens	Neutral damp grassland	positive	yes
Ranunculus repens	Neutral pastures and meadows	positive	yes
Ranunculus sceleratus	Nutrient-poor lakes and ponds	positive	yes
Ranunculus sp. (water-crowfoots)	Nutrient-rich lakes and ponds	positive	yes
Ranunculus sp. (water-crowfoots)	Rivers and streams	positive	yes
Reseda lutea	Arable field margins	positive	yes
Reseda luteola	Dry calcareous grassland	positive	yes
Rhamnus cathartica	Wet woodland	positive
Rhinanthus minor	Base-rich fens, mires and springs	positive	yes
Rhinanthus minor	Machair	positive	yes
Rhinanthus minor	Neutral damp grassland	positive	yes
Rhinanthus minor	Neutral pastures and meadows	positive	yes
Rhododendron ponticum	Dry deciduous woodland	negative	yes
Rhododendron ponticum	Native conifer woods and juniper scrub	negative	yes
Rhynchospora alba	Acid fens, mires and springs	positive
Rhynchospora alba	Blanket bog	positive
Rhynchospora alba	Raised bog	positive
Rhynchospora alba	Wet heath	positive
Rorippa nasturtium-aquaticum	Rivers and streams	positive
Rorippa palustris	Base-rich fens, mires and springs	positive
Rosa rugosa	Coastal sand dunes	negative	yes
Rosa rugosa	Coastal vegetated shingle	negative	yes
Rosa rugosa	Machair	negative	yes
Rubus chamaemorus	Blanket bog	positive
Rubus fruticosus	Coastal sand dunes	negative	yes
Rubus fruticosus	Coastal vegetated shingle	negative	yes
Rubus fruticosus	Dry heathland	negative	yes
Rubus fruticosus	Hedgerows of native species	negative	yes
Rubus fruticosus	Inland rocks and scree	negative	yes
Rubus fruticosus	Machair	negative	yes
Rubus fruticosus	Maritime cliffs and slopes	negative	yes
Rubus fruticosus	Montane rocks and scree	negative	yes
Rubus saxatilis	Montane rocks and scree	positive
Rubus saxatilis	Native conifer woods and juniper scrub	positive
Rumex acetosa	Inland rocks and scree	positive	yes
Rumex acetosa	Neutral damp grassland	positive	yes
Rumex acetosa	Neutral pastures and meadows	positive	yes
Rumex acetosella	Coastal sand dunes	positive	yes
Rumex acetosella	Dry acid grassland	positive	yes
Rumex acetosella	Machair	positive	yes
Rumex acetosella	Montane acid grassland	positive	yes
Rumex acetosella	Montane dry heathland	positive	yes
Rumex crispus	Coastal vegetated shingle	positive	yes
Rumex crispus/obtusifolius	Acid fens, mires and springs	negative	yes
Rumex crispus/obtusifolius	Base-rich fens, mires and springs	negative	yes
Rumex crispus/obtusifolius	Maritime cliffs and slopes	negative	yes
Rumex crispus/obtusifolius	Montane calcareous grassland	negative	yes
Rumex crispus/obtusifolius	Montane rocks and scree	negative	yes
Rumex crispus/obtusifolius	Neutral damp grassland	negative	yes
Rumex crispus/obtusifolius	Neutral pastures and meadows	negative	yes
Rumex crispus/obtusifolius	Acid fens, mires and springs	negative	yes
Rumex crispus/obtusifolius	Base-rich fens, mires and springs	negative	yes
Rumex crispus/obtusifolius	Maritime cliffs and slopes	negative	yes
Rumex crispus/obtusifolius	Montane calcareous grassland	negative	yes
Rumex crispus/obtusifolius	Montane rocks and scree	negative	yes
Rumex crispus/obtusifolius	Neutral damp grassland	negative	yes
Rumex crispus/obtusifolius	Neutral pastures and meadows	negative	yes
Rumex hydrolapathum	Base-rich fens, mires and springs	positive
Rumex hydrolapathum	Rivers and streams	positive
Ruscus aculeatus	Dry deciduous woodland	positive
Sagina apetala	Coastal vegetated shingle	positive
Sagina nodosa	Base-rich fens, mires and springs	positive
Sagina nodosa	Coastal sand dunes	positive
Sagittaria sagittifolia	Nutrient-rich lakes and ponds	positive	yes
Sagittaria sagittifolia	Rivers and streams	positive	yes
Salix repens	Coastal sand dunes	positive	yes
Salix repens	Machair	positive	yes
Salvia verbenaca	Maritime cliffs and slopes	positive
Sanguisorba minor	Inland rocks and scree	positive	yes
Sanguisorba minor	Maritime cliffs and slopes	positive	yes
Sanguisorba officinalis	Neutral damp grassland	positive	yes
Sanguisorba officinalis	Neutral pastures and meadows	positive	yes
Sanicula europaea	Dry deciduous woodland	positive	yes
Saxifraga aizoides	Base-rich fens, mires and springs	positive
Saxifraga aizoides	Montane rocks and scree	positive
Saxifraga granulata	Neutral pastures and meadows	positive	yes
Saxifraga hypnoides	Montane acid grassland	positive
Saxifraga hypnoides	Montane rocks and scree	positive
Saxifraga oppositifolia	Montane rocks and scree	positive	yes
Saxifraga stellaris	Montane acid grassland	positive
Saxifraga stellaris	Montane rocks and scree	positive
Saxifraga tridactylites	Inland rocks and scree	positive	yes
Scabiosa columbaria	Dry calcareous grassland	positive
Schoenoplectus lacustris	Nutrient-poor lakes and ponds	positive
Schoenoplectus lacustris	Nutrient-rich lakes and ponds	positive
Schoenus nigricans	Base-rich fens, mires and springs	positive
Schoenus nigricans	Wet heath	positive
Scirpus sylvaticus	Wet woodland	positive
Scutellaria galericulata	Acid fens, mires and springs	positive
Scutellaria galericulata	Wet woodland	positive
Scutellaria minor	Blanket bog	positive	yes
Sedum acre	Coastal vegetated shingle	positive
Sedum anglicum	Dry acid grassland	positive
Sedum anglicum	Dry heathland	positive
Sedum rosea	Montane rocks and scree	positive	yes
Senecio aquaticus	Acid fens, mires and springs	positive
Senecio erucifolius	Coastal sand dunes	positive
Senecio jacobaea	Coastal sand dunes	negative	yes
Senecio jacobaea	Coastal vegetated shingle	positive	yes
Senecio jacobaea	Dry calcareous grassland	negative	yes
Senecio jacobaea	Montane calcareous grassland	negative	yes
Senecio jacobaea	Montane rocks and scree	negative	yes
Serratula tinctoria	Dry heathland	positive
Sherardia arvensis	Arable field margins	positive	yes
Silaum silaus	Neutral damp grassland	positive
Silaum silaus	Neutral pastures and meadows	positive
Silene dioica	Dry deciduous woodland	positive	yes
Silene dioica	Wet woodland	positive	yes
Silene latifolia	Arable field margins	positive	yes
Silene uniflora	Coastal saltmarsh	positive
Silene uniflora	Coastal vegetated shingle	positive
Silene uniflora	Maritime cliffs and slopes	positive
Solanum dulcamara	Base-rich fens, mires and springs	positive	yes
Solanum dulcamara	Coastal vegetated shingle	positive	yes
Solanum dulcamara	Nutrient-poor lakes and ponds	positive	yes
Solanum dulcamara	Rivers and streams	positive	yes
Solidago virgaurea	Hedgerows of native species	positive
Sonchus arvensis	Arable field margins	positive
Sonchus arvensis	Coastal saltmarsh	positive
Sonchus arvensis	Coastal vegetated shingle	positive
Sonchus arvensis	Neutral damp grassland	positive
Sonchus asper	Coastal vegetated shingle	positive
Sonchus oleraceus	Arable field margins	positive
Sorbus aucuparia	Native conifer woods and juniper scrub	positive	yes
Sparganium erectum	Nutrient-poor lakes and ponds	positive
Sparganium erectum	Rivers and streams	positive
Spartina anglica	Coastal saltmarsh	negative
Spergularia marina	Coastal saltmarsh	positive
Spergularia media	Coastal saltmarsh	positive
Spergularia rubra	Dry acid grassland	positive
Spirodela polyrhiza	Nutrient-poor lakes and ponds	positive
Spirodela polyrhiza	Nutrient-rich lakes and ponds	positive
Spirodela polyrhiza	Rivers and streams	positive
Stachys officinalis	Dry acid grassland	Positive	yes
Stachys officinalis	Dry heathland	positive	yes
Stachys officinalis	Montane dry heathland	positive	yes
Stachys palustris	Nutrient-poor lakes and ponds	positive
Stachys palustris	Rivers and streams	positive
Stellaria graminea	Dry acid grassland	positive	yes
Stellaria graminea	Hedgerows of native species	positive	yes
Stellaria holostea	Neutral pastures and meadows	positive	yes
Stellaria holostea	Wet woodland	positive	yes
Stellaria media	Arable field margins	negative	yes
Suaeda maritima	Coastal saltmarsh	positive
Succisa pratensis	Dry acid grassland	positive	yes
Succisa pratensis	Machair	positive	yes
Succisa pratensis	Montane dry heathland	positive	yes
Succisa pratensis	Neutral pastures and meadows	positive	yes
Succisa pratensis	Wet heath	positive	yes
Symphoricarpos albus	Dry deciduous woodland	negative	yes
Symphytum officinale	Neutral pastures and meadows	positive
Symphytum officinale	Nutrient-rich lakes and ponds	positive
Tamus communis	Hedgerows of native species	positive	yes
Teucrium scorodonia	Dry deciduous woodland	positive	yes
Teucrium scorodonia	Hedgerows of native species	positive	yes
Thalictrum flavum	Nutrient-rich lakes and ponds	positive
Thalictrum minus	Coastal sand dunes	positive
Thalictrum minus	Machair	positive
Thymus polytrichus/pulegioides	Dry heathland	positive	yes
Thymus polytrichus/pulegioides	Machair	positive	yes
Thymus polytrichus/pulegioides	Montane calcareous grassland	positive	yes
Thymus polytrichus/pulegioides	Montane dry heathland	positive	yes
Thymus polytrichus/pulegioides	Dry calcareous grassland	positive	yes
Thymus polytrichus/pulegioides	Dry heathland	positive	yes
Thymus polytrichus/pulegioides	Machair	positive	yes
Thymus polytrichus/pulegioides	Montane calcareous grassland	positive	yes
Thymus polytrichus/pulegioides	Montane dry heathland	positive	yes
Thymus polytrichus/pulegioides	Dry calcareous grassland	positive	yes
Torilis japonica	Hedgerows of native species	positive
Trichophorum cespitosum	Blanket bog	positive
Trichophorum cespitosum	Wet heath	positive
Trientalis europaea	Native conifer woods and juniper scrub	positive
Trifolium campestre	Dry acid grassland	positive
Trifolium dubium	Dry acid grassland	positive
Trifolium fragiferum	Coastal sand dunes	positive
Trifolium pratense	Coastal sand dunes	positive	yes
Trifolium pratense	Dry acid grassland	positive	yes
Trifolium pratense	Machair	positive	yes
Trifolium pratense	Neutral damp grassland	positive	yes
Trifolium pratense	Neutral pastures and meadows	positive	yes
Trifolium repens	Base-rich fens, mires and springs	positive	yes
Trifolium repens	Coastal sand dunes	positive	yes
Trifolium repens	Machair	positive	yes
Trifolium repens	Montane acid grassland	positive	yes
Trifolium striatum	Maritime cliffs and slopes	positive
Triglochin maritimum	Coastal saltmarsh	positive
Triglochin palustre	Neutral damp grassland	positive
Tripleurospermum inodorum	Arable field margins	positive
Trollius europaeus	Montane acid grassland	positive	yes
Typha latifolia	Nutrient-rich lakes and ponds	positive	yes
Typha latifolia	Rivers and streams	positive	yes
Ulex europaeus	Dry acid grassland	negative	yes
Ulex europaeus	Maritime cliffs and slopes	negative	yes
Ulex gallii/minor	Montane dry heathland	positive	yes
Ulex gallii/minor	Dry acid grassland	positive	yes
Ulex gallii/minor	Dry heathland	positive	yes
Ulex gallii/minor	Wet heath	positive	yes
Ulex gallii/minor	Montane dry heathland	positive	yes
Ulex gallii/minor	Dry acid grassland	positive	yes
Ulex gallii/minor	Dry heathland	positive	yes
Ulex gallii/minor	Wet heath	positive	yes
Urtica dioica	Acid fens, mires and springs	negative	yes
Urtica dioica	Arable field margins	negative	yes
Urtica dioica	Base-rich fens, mires and springs	negative	yes
Urtica dioica	Blanket bog	negative	yes
Urtica dioica	Coastal sand dunes	negative	yes
Urtica dioica	Coastal vegetated shingle	negative	yes
Urtica dioica	Dry acid grassland	negative	yes
Urtica dioica	Dry calcareous grassland	negative	yes
Urtica dioica	Dry deciduous woodland	negative	yes
Urtica dioica	Dry heathland	negative	yes
Urtica dioica	Hedgerows of native species	negative	yes
Urtica dioica	Inland rocks and scree	negative	yes
Urtica dioica	Machair	negative	yes
Urtica dioica	Montane acid grassland	negative	yes
Urtica dioica	Montane calcareous grassland	negative	yes
Urtica dioica	Montane dry heathland	negative	yes
Urtica dioica	Montane rocks and scree	negative	yes
Urtica dioica	Native conifer woods and juniper scrub	negative	yes
Urtica dioica	Neutral damp grassland	negative	yes
Urtica dioica	Neutral pastures and meadows	negative	yes
Urtica dioica	Raised bog	negative	yes
Urtica dioica	Wet heath	negative	yes
Urtica dioica	Wet woodland	negative	yes
Vaccinium myrtillus	Blanket bog	positive	yes
Vaccinium myrtillus	Dry heathland	positive	yes
Vaccinium myrtillus	Montane acid grassland	positive	yes
Vaccinium myrtillus	Montane rocks and scree	positive	yes
Vaccinium myrtillus	Native conifer woods and juniper scrub	positive	yes
Vaccinium myrtillus	Raised bog	positive	yes
Vaccinium myrtillus	Wet heath	positive	yes
Vaccinium oxycoccos	Blanket bog	positive	yes
Vaccinium oxycoccos	Raised bog	positive	yes
Vaccinium vitis-idaea	Montane acid grassland	positive	yes
Vaccinium vitis-idaea	Montane dry heathland	positive	yes
Vaccinium vitis-idaea	Native conifer woods and juniper scrub	positive	yes
Vaccinium vitis-idaea	Raised bog	positive	yes
Valeriana dioica	Base-rich fens, mires and springs	positive	yes
Valeriana dioica	Neutral damp grassland	positive	yes
Valeriana dioica	Wet woodland	positive	yes
Valeriana officinalis	Acid fens, mires and springs	positive	yes
Valeriana officinalis	Neutral pastures and meadows	positive	yes
Valerianella locusta	Coastal sand dunes	positive
Veronica arvensis	Dry acid grassland	positive	yes
Veronica beccabunga	Nutrient-rich lakes and ponds	positive
Veronica montana	Dry deciduous woodland	positive
Veronica montana	Wet woodland	positive
Veronica officinalis	Dry acid grassland	positive	yes
Veronica officinalis	Montane acid grassland	positive	yes
Veronica officinalis	Montane dry heathland	positive	yes
Vicia cracca	Coastal saltmarsh	Positive	yes
Vicia cracca	Coastal sand dunes	positive	yes
Vicia cracca	Dry calcareous grassland	positive	yes
Vicia cracca	Nutrient-rich lakes and ponds	positive	yes
Vicia hirsuta	Arable field margins	positive	yes
Viola arvensis	Arable field margins	positive	yes
Viola hirta	Inland rocks and scree	positive
Viola hirta	Montane calcareous grassland	positive
Viola lutea	Montane calcareous grassland	positive
Viola palustris	Base-rich fens, mires and springs	positive	yes
Viola palustris	Raised bog	positive	yes
Viola palustris	Wet heath	positive	yes
Viola riviniana/reichenbachiana	Montane calcareous grassland	positive	yes
Viola riviniana/reichenbachiana	Native conifer woods and juniper scrub	positive	yes
Viola riviniana/reichenbachiana	Dry deciduous woodland	positive	yes
Viola riviniana/reichenbachiana	Montane calcareous grassland	positive	yes
Viola riviniana/reichenbachiana	Native conifer woods and juniper scrub	positive	yes
Viola riviniana/reichenbachiana	Dry deciduous woodland	positive	yes
