# Supplementary material for: The design, launch and assessment of a new volunteer-based plant monitoring scheme for the United Kingdom
Source: PLoS One. 2019 Apr 26;14(4):e0215891. doi: 10.1371/journal.pone.0215891 (PMC6485706; doi:10.1371/journal.pone.0215891)
Supplement: S1 File — Two lookup tables are provided: NPMS broad/fine-scale habitat to the British National Vegetation Classification; and, NPMS broad/fine-scale habitat to EUNIS. (XLSX) [file pone.0215891.s003.xlsx]

## Sheet: NPMS_to_NVC
S1 File
NPMS habitats tables. Two lookup tables are provided: NPMS broad/fine-scale habitat to the British National Vegetation Classification; and, NPMS broad/fine-scale habitat to EUNIS.
NPMS Broad Habitat	NPMS Fine Habitat	NVC communities included
Arable margins	Arable field margins	OV1-11, 13-17
Bog and Wet Heath	Raised bog	M1-3, 18, 19, 20, 25
	Blanket bog	M1-3, 17-20, 25
	Wet heath	M15, 16
Broadleaved woodland, hedges and scrub	Hedgerows of native species	W21-25
	Wet Woodland	W1-7
	Dry Deciduous woodland	W8-17
Coast	Coastal saltmarsh	SM10-28
	Coastal sand dunes	SD7-18
	Machair	SD8
	Coastal vegetated shingle	SD1
	Maritime cliffs and slopes	MC5, 8-12; H7; CG1
Freshwater	Nutrient poor lakes and ponds	A7, 13-14, 22-24; S4, 8-10, 19
	Nutrient rich lakes and ponds	A1-17, 19-21; S1-8, 10-19, 22, 24, 25, 28
	Rivers and streams	A1-2, 5-21; S4-7, 11-19, 22, 28
Heathland	Dry heathland	H1-8, 11
	Dry montane heathland	H4, 8-10, 12-22
Lowland grassland	Dry calcareous grassland	CG1-10
	Dry acid grassland	U1-6, 20; SD10-11
	Neutral pastures and meadows	MG1-6
	Neutral damp grassland	MG8-13
Marsh and fen	Acid fens, mires and springs	M4-8, 21, 23, 25, 27-29, 31-35
	Base-rich fens, mires and springs	M9-14, 22-28, 37-38; S1-3, 9-13, 24-27
Upland grassland	Montane calcareous grassland	CG9-14
	Montane acid grassland	U2-14, 19
Native Pinewood and juniper scrub	Conifer woodlands and Juniper scrub	W18-19
Rock outcrops, cliffs and scree	Inland rocks and scree	CG1, 9-10; OV37-40
	Montane rocks and scree	CG14; OV37, 40; U15-18, 21; W20

## Sheet: NPMS_to_EUNIS
NPMS Broad Habitat	NPMS Fine Habitat	Priority habitat	EUNIS Level 1	EUNIS habitats (Level 2-3)
Arable margins	Arable field margins	Arable Field Margins	I	Part of I1.1, I1.3, I1.4, I1.5
Bog and Wet Heath	Raised Bog	Lowland raised bog	D	In UK more or less equivalent to D1.1 Raised bogs
	Blanket Bog	Blanket bog	D	Equal to D1.2 Blanket bogs
	Wet heath	Lowland Heathland	F	F4.1
Broadleaved woodland, hedges and scrub	Hedgerows of native species	Hedgerows	F	New definition will include FA.2, FA.3 and FA.4.
	Wet woodland	Wet Woodland	F/G	Contains F9.2, G1.1, G1.4 and G1.5
	Dry deciduous woodland	Lowland Beech and Yew Woodland	G	Beech dominated areas will be equivalent to the UK part of G1.6, whilst yew dominated areas will be equivalent to the UK part of G3.9.
		Lowland Mixed Deciduous Woodland	G	Not really divided into upland / lowland. Will contain lowland components of G1.8, G1.9 and G1.A
		Upland Oakwood	G	Not really divided into upland / lowland. Will contain some upland components of G1.8 and G1.A
		Upland Birchwoods	G	Upland component of G1.9
		Upland Mixed Ashwoods	G	A part of G1.A
Coast	Coastal saltmarsh	Coastal saltmarsh	A	Largely equivalent to A2.5 Coastal saltmarshes and saline reed beds, although this may be defined slightly more broadly.
	Coastal sand dunes	Coastal sand dunes	B	Included within B1 – probably B1.3, B1.4, B1.5, B1.6 and B1.8.
	Machair	Machair	B	Equivalent B1.9 Machair
	Coastal vegetated shingle	Coastal vegetated shingle	B	Contained within B2 Coastal shingle – probably B2.3, B2.4 and B2.6
	Maritime cliff and slopes	Maritime cliff and slopes	B	Includes B3.2, B3.3 and B3.4
Freshwater	Nutrient poor lakes and ponds	Oligotrophic and dystrophic lakes; Mesotrophic lakes; Ponds	C	Includes parts of C1.1 and C1.4, although note that the littoral zone (which would be surveyed) are C3 habitats
	Nutrient rich lakes and ponds	Eutrophic standing waters; Ponds	C	Includes part of C1.2 and C1.3, although note that the littoral zone (which would be surveyed) are C3 habitats
		Reedbeds	A/B/C/D	May occur in a very wide range of EUNIS types – not compatible with this classification
	Rivers and Streams	Rivers	C	Will include part of C2.1, C2.2, C2.3 and C2.4 – the priority habitat is focussed on near-natural and other high status rivers
Heathland	Dry heathland	Lowland Heathland	F	Contains the lowland component of F4.2
	Montane dry heathland	Mountain Heaths and Willow Scrub	E/F	F2.2, F2.3
		Upland Heathland	F	Contains the montane component of F4.2
Lowland grassland	Dry calcareous grassland	Lowland Calcareous Grassland	E	Not divided into lowland/montane. Contains parts of E1.2.
		Calaminarian Grasslands	E	Equivalent to E1.B
	Dry acid grassland	Lowland Dry Acid Grassland	E	Not divided into lowland/montane. Contains part of E1.1, E1.7, E1.9.
	Neutral pastures and meadows	Upland Hay Meadows	E	UK component of E2.3
		Lowland Meadows	E	Overlaps with E2.1, E2.2 and E3.4. Distinctions are due to whether it is managed for hay, and whether there is seasonal inundation.
	Neutral damp grassland	Coastal and Floodplain Grazing Marsh	E	Difficult to classify. In many cases may be within E3. However, much of the plant interest can be in drainage ditches, more like E5.4.
Marsh and fen	Acid Fens, mires and springs	Lowland Fens; Upland Flushes, Fens and Swamps	D	Includes some of D2.1, D2.2, D2.3, some of D4.1
		Purple Moor Grass and Rush Pastures	E	Equivalent to E3.51
	Base-rich fens, mires and springs	Lowland Fens; Upland Flushes, Fens and Swamps	D	Includes some of D2.1, most of D4.1, D4.2
Upland grassland	Montane calcareous grassland	Upland Calcareous Grassland	E	E4.4 and parts of E1.2.
	Montane acid grassland	Mountain Heaths and Willow Scrub	E/F	E4.3
Native Pinewood and juniper scrub	Conifer woods and juniper scrub	Native Pine Woodlands	G	Equivalent to G3.41
Rock outcrops, cliffs & scree	Montane rocks and scree	Mountain Heaths and Willow Scrub		E4.1, E4.2, F2
		Inland Rock Outcrop and Scree Habitats	H	A very broad habitat type, including some of H2 and H3 (with the exception H3.5 Pavements) – breadth due to both geology and whether it is an outcrop or a scree.
	Inland rocks and scree	Inland Rock Outcrop and Scree Habitats		A very broad habitat type, including much of H2 and H3 (with the exception H3.5 Pavements) – breadth due to both geology and whether it is an outcrop or a scree.
		Limestone Pavements	H	A part of H3.5
