# Supplementary material for: The design, launch and assessment of a new volunteer-based plant monitoring scheme for the United Kingdom
Source: PLoS One. 2019 Apr 26;14(4):e0215891. doi: 10.1371/journal.pone.0215891 (PMC6485706; doi:10.1371/journal.pone.0215891)
Supplement: S3 File — (XLSX) [file pone.0215891.s005.xlsx]

## Sheet: S3_file_online_questionnaire
S3 File
QUESTION	ANSWER TYPE 1	ANSWER TYPE 2
Which survey level did you participate in?	Response
Please indicate to us the broad type of landscape your square is situated in.	Response
Please select from the statements below to indicate how your survey went. You may select more than one statement.	I was able to locate my square easily.	Likert scale
	I was able to carry out the survey easily.	Likert scale
	I was confident in my ability to carry out the survey.	Likert scale
	I was confident in my ability to recognise the habitats described in the guidance.	Likert scale
	I was able to identify a minimum of 3 different habitats in my square.	Likert scale
	There were no issues in accessing my plots.	Likert scale
	I found it easy to lay out a 5m x 5m plot.	Likert scale
	I found it easy to lay out a linear plot.	Likert scale
	I was able to record species easily.	Likert scale
	I had no trouble in using the Domin scale.	Likert scale
	I was able to enter data online easily.	Likert scale
	If you found anything difficult please let us know what would have helped you.
If you did not enter your data online this year please describe your reason for not doing so and indicate whether you would be prepared to in the future.	I don't have a computer at home	select all that apply
	It looked complicated	select all that apply
	It was going to take me too much time	select all that apply
	I would be prepared to enter data online in the future	select all that apply
Would you feel confident in doing the next survey level up?	YES
	NO
	NOT APPLICABLE - I am already doing the inventory level
Did you carry out your survey with anyone else. Please select from the categories below.	Response
	Other (please specify)
This question is about habitats. How many habitat types did you survey?	1
	2
	3
	4
	5
This question is about the guidance you received	The habitat descriptions were helpful and understandable	Likert scale
	There were sufficient species in my plots to record	Likert scale
	The species lists were easy to understand	Likert scale
	The survey method guidance was easy to follow	Likert scale
	The online data entry guidance was easy to follow	Likert scale
Please let us know anything else you would like to say about the guidance provided.	Response
Did you seek landowner's permission to survey any of your plots?	Response
If you had to seek landowner's permission please let us know more about your experiences.	Response
If you did not seek landowners permission please let us know if you would be willing to do that in the future.	Response
Please let us know anything else concerning landowner permission you would like us to know about in the box below	Response
Have you ever attended any training workshops run by Plantlife / BSBI about the survey?	Response
Please let us know in your own words the year you attended the workshop and how beneficial it was for helping you participate in the survey.	Response
This question is about the time you spent in your survey square. Please let us know approximately how long it took you to carry out the survey excluding travel time - please note this is for one visit only.	Multiple choice
Did you visit your square more than once?	Response
Please indicate how many plots you surveyed?	Response
Please let us know how many species you found on average in your plots - using mean as the average.	Open-Ended Response
How long do you think it took you on average to set up a 5x5m plot and record species in it?	Response
Please indicate how many plots you surveyed within your square in the space below.	Response
This question is about the additional information that we asked you to supply for your plot. Please indicate to us how easy you found it to report on the following.	Direction your slope faces	easy/not easy/impossible
	How steep is your plot	easy/not easy/impossible
	Management type and description	easy/not easy/impossible
	Grazing pressure	easy/not easy/impossible
	How wooded is your plot	easy/not easy/impossible
	Vegetation height	easy/not easy/impossible
This question is about travel time. Please indicate approximately the time taken to travel to and from your square for one visit.	Response
Please let us know how far you would be prepared to travel to take part in the survey	Response
This question is about GPS
Do you own a GPS handset?	YES/NO
Would you be willing to buy a set to help you participate in the survey?	YES/NO
If you own a GPS set did you use it with the survey this year?	YES/NO
If you used GPS did it help you with refinding your plot?	YES/NO
Do you have a smartphone with GPS capability that you are confident in using?	YES/NO
How long have you been involved in plant surveys? e.g. Wildflowers Count, Common Plants Survey, BSBI surveys and other plant recording	Response
If you have been involved in Wildflowers Count previously then please let us know how easy you found it to refind your plots by selecting the statement that best applies to you.	Response
Please indicate which statements apply to you.	I enjoy doing the survey	select all that apply
	The survey gives me opportunities to explore my local environment	select all that apply
	The survey gives me opportunities to meet new people	select all that apply
	The survey gives me opportunties to learn more about wild plants	select all that apply
	The survey gives me opportunties to contribute to the scientific community	select all that apply
	The survey gives me an opportunity to help plant conservation	select all that apply
Please make a note of anything you feel would have helped improve the survey	Response
